# Supplementary material for: Shikonin as a therapeutic agent in renal cell carcinoma: insights from TEK-related causal association with glaucoma
Source: Front Pharmacol. 2025 Jul 30;16:1580704. doi: 10.3389/fphar.2025.1580704 (PMC12343566; doi:10.3389/fphar.2025.1580704)
Supplement: Supplementary file 4 [file Table1.xlsx]

## Sheet: Table S1 gwas_data_eyediseases
Table S1：GWAS data information on ocular diseases in Mendelian Randomization analysis.
Eye diseases	id	trait	ncase	group_name	year	author	consortium	sex	pmid	population	sample_size	build	ncontrol	mr	nsnp
Cataracts	ebi-a-GCST90018814	Cataracts	39519	public	2021	Sakaue S	NA	NA	34594039	European	491877	HG19/GRCh37	452358	1	24163031
Glaucoma	ebi-a-GCST90038648	Glaucoma	5126	public	2021	D<U+00F6>nerta<U+015F> HM	NA	NA	33959723	NA	484598	HG19/GRCh37	479472	1	9587836
Glaucoma	ebi-a-GCST90019002	Medication use (antiglaucoma preparations and miotics)	5215	public	2021	Sakaue S	NA	NA	34594039	European	100868	HG19/GRCh37	95653	1	14265944
Glaucoma	ebi-a-GCST90013869	Glaucoma (SPA correction)	NA	public	2021	Mbatchou J	NA	NA	34017140	European	406927	HG19/GRCh37	NA	1	11038518
Glaucoma	ebi-a-GCST90013865	Glaucoma (Firth correction)	NA	public	2021	Mbatchou J	NA	NA	34017140	European	406927	HG19/GRCh37	NA	1	11039034
Glaucoma	finn-b-H7_GLAUCOMA_POAG	Primary open-angle glaucoma, strict	3412	public	2021	NA	NA	Males and Females	NA	European	NA	HG19/GRCh37	210201	1	16380452
Glaucoma	finn-b-H7_GLAUCOMA_NTG	Normotensive glaucoma	892	public	2021	NA	NA	Males and Females	NA	European	NA	HG19/GRCh37	210201	1	16380447
Glaucoma	ukb-b-17324	Eye problems/disorders: Glaucoma	6464	public	2018	Ben Elsworth	MRC-IEU	Males and Females	NA	European	150642	HG19/GRCh37	144178	1	9851867
Glaucoma	ukb-a-79	Non-cancer illness code self-reported: glaucoma	3536	public	2017	Neale	Neale Lab	Males and Females	NA	European	337159	HG19/GRCh37	333623	1	10894596
Glaucoma	ukb-b-8398	Non-cancer illness code, self-reported: glaucoma	4737	public	2018	Ben Elsworth	MRC-IEU	Males and Females	NA	European	462933	HG19/GRCh37	458196	1	9851867
Glaucoma	ukb-a-424	Eye problems/disorders: Glaucoma	4758	public	2017	Neale	Neale Lab	Males and Females	NA	European	108817	HG19/GRCh37	104059	1	10894596
Macular Degeneration	finn-b-H7_AMD	Age-related macular degeneration (whether dry or wet)	3763	public	2021	NA	NA	Males and Females	NA	European	NA	HG19/GRCh37	205359	1	16380424
Diabetic Retinopathy	finn-b-DM_RETINOPATHY_EXMORE	Diabetic retinopathy (more controls excluded)	14584	public	2021	NA	NA	Males and Females	NA	European	NA	HG19/GRCh37	176010	1	16380347
Conjunctivitis	finn-b-H7_USEOFEYEANTIALLERGENS	Use of eye-antiallergens (taken as indicator of allergic/atopic conjunctivitis)	9431	public	2021	NA	NA	Males and Females	NA	European	NA	HG19/GRCh37	203517	1	16380454
Keratitis	finn-b-H7_KERATITIS	Keratitis	5561	public	2021	NA	NA	Males and Females	NA	European	NA	HG19/GRCh37	209287	1	16380449
Uveitis	ebi-a-GCST90018938	Uveitis	2616	public	2021	Sakaue S	NA	NA	34594039	European	480742	HG19/GRCh37	478126	1	24194599

## Sheet: Table S2 exposure_data
Table S2: The information of instrumental variables screened out in MR analysis.
chr.exposure	pos.exposure	beta.exposure	se.exposure	pval.exposure	samplesize.exposure	id.exposure	SNP	effect_allele.exposure	other_allele.exposure	eaf.exposure	exposure	mr_keep.exposure	pval_origin.exposure	data_source.exposure
1	10822808	-0.0435	0.007	5.62e-10	491877	ebi-a-GCST90018814	rs2073017	C	T	0.658358	Cataracts || id:ebi-a-GCST90018814	TRUE	reported	igd
1	51350967	-0.0605	0.0108	1.9e-08	491877	ebi-a-GCST90018814	rs147647466	TTCTCTCTC	T	0.330774	Cataracts || id:ebi-a-GCST90018814	TRUE	reported	igd
1	227205331	0.0572	0.0072	2.9e-15	491877	ebi-a-GCST90018814	rs3795453	C	T	0.353408	Cataracts || id:ebi-a-GCST90018814	TRUE	reported	igd
2	143579926	-0.0645	0.0076	2.03e-17	491877	ebi-a-GCST90018814	rs11376953	GT	G	0.194067	Cataracts || id:ebi-a-GCST90018814	TRUE	reported	igd
3	63833050	0.0413	0.0062	3.42e-11	491877	ebi-a-GCST90018814	rs832187	T	C	0.604034	Cataracts || id:ebi-a-GCST90018814	TRUE	reported	igd
3	181338494	0.0891	0.0115	7.84e-15	491877	ebi-a-GCST90018814	rs9823623	T	C	0.157255	Cataracts || id:ebi-a-GCST90018814	TRUE	reported	igd
4	81952637	0.1551	0.0248	3.86e-10	491877	ebi-a-GCST90018814	rs74764079	A	T	0.0288673	Cataracts || id:ebi-a-GCST90018814	TRUE	reported	igd
6	163815603	0.0706	0.0116	9.88e-10	491877	ebi-a-GCST90018814	rs73013582	T	G	0.152275	Cataracts || id:ebi-a-GCST90018814	TRUE	reported	igd
6	32612397	0.0385	0.0065	2.5e-09	491877	ebi-a-GCST90018814	rs6927022	G	A	0.48815	Cataracts || id:ebi-a-GCST90018814	TRUE	reported	igd
7	43858633	0.0559	0.0101	2.88e-08	491877	ebi-a-GCST90018814	rs13231479	C	G	0.156339	Cataracts || id:ebi-a-GCST90018814	TRUE	reported	igd
7	46214253	0.0646	0.0067	3.07e-22	491877	ebi-a-GCST90018814	rs17172647	G	A	0.296158	Cataracts || id:ebi-a-GCST90018814	TRUE	reported	igd
7	127015083	0.1928	0.0259	1.04e-13	491877	ebi-a-GCST90018814	rs62621812	A	G	0.0266676	Cataracts || id:ebi-a-GCST90018814	TRUE	reported	igd
9	22206987	0.0581	0.0068	1.48e-17	491877	ebi-a-GCST90018814	rs1679013	T	C	0.543439	Cataracts || id:ebi-a-GCST90018814	TRUE	reported	igd
9	130681892	-0.0453	0.0079	7.9e-09	491877	ebi-a-GCST90018814	rs4837205	C	T	0.711376	Cataracts || id:ebi-a-GCST90018814	TRUE	reported	igd
10	29024130	-0.0575	0.0092	4.21e-10	491877	ebi-a-GCST90018814	rs1014607	A	G	0.201055	Cataracts || id:ebi-a-GCST90018814	TRUE	reported	igd
10	50329743	0.0405	0.0074	4.64e-08	491877	ebi-a-GCST90018814	rs4838449	G	A	0.280648	Cataracts || id:ebi-a-GCST90018814	TRUE	reported	igd
10	82179699	-0.045	0.0081	3.09e-08	491877	ebi-a-GCST90018814	rs3802637	C	G	0.770798	Cataracts || id:ebi-a-GCST90018814	TRUE	reported	igd
10	124203787	0.0406	0.0069	3.44e-09	491877	ebi-a-GCST90018814	rs61871744	C	T	0.25801	Cataracts || id:ebi-a-GCST90018814	TRUE	reported	igd
11	88911696	0.054	0.0091	3e-09	491877	ebi-a-GCST90018814	rs1042602	A	C	0.316563	Cataracts || id:ebi-a-GCST90018814	TRUE	reported	igd
11	186604	-0.1228	0.0161	2.42e-14	491877	ebi-a-GCST90018814	rs7124615	C	T	0.879391	Cataracts || id:ebi-a-GCST90018814	TRUE	reported	igd
11	68941192	0.1349	0.013	4.55e-25	491877	ebi-a-GCST90018814	rs79721202	G	T	0.0705007	Cataracts || id:ebi-a-GCST90018814	TRUE	reported	igd
12	110002777	0.0461	0.0067	4.73e-12	491877	ebi-a-GCST90018814	rs10850379	T	C	0.364333	Cataracts || id:ebi-a-GCST90018814	TRUE	reported	igd
15	28356859	-0.0821	0.0108	2.28e-14	491877	ebi-a-GCST90018814	rs1129038	T	C	0.810363	Cataracts || id:ebi-a-GCST90018814	TRUE	reported	igd
16	69897469	0.0583	0.0083	2.1e-12	491877	ebi-a-GCST90018814	rs7200258	G	T	0.496374	Cataracts || id:ebi-a-GCST90018814	TRUE	reported	igd
17	79583371	-0.0778	0.0105	9.64e-14	491877	ebi-a-GCST90018814	rs7503221	A	C	0.642481	Cataracts || id:ebi-a-GCST90018814	TRUE	reported	igd
20	10647951	-0.0501	0.0081	6.77e-10	491877	ebi-a-GCST90018814	rs3790163	G	A	0.807142	Cataracts || id:ebi-a-GCST90018814	TRUE	reported	igd
20	19457268	0.1066	0.0084	2.85e-37	491877	ebi-a-GCST90018814	rs4814857	G	A	0.15779	Cataracts || id:ebi-a-GCST90018814	TRUE	reported	igd
20	39736722	0.0542	0.0084	1.25e-10	491877	ebi-a-GCST90018814	rs4142394	C	T	0.140332	Cataracts || id:ebi-a-GCST90018814	TRUE	reported	igd
20	39710038	0.0615028	0.00907523	1.23e-11	178726	ebi-a-GCST90018594	rs79779579	G	T	0.44402	Cataracts || id:ebi-a-GCST90018594	TRUE	reported	igd
1	165739598	-0.00415143	0.000319178	1e-38	484598	ebi-a-GCST90038648	rs2814471	T	C	0.878645	Glaucoma || id:ebi-a-GCST90038648	TRUE	reported	igd
2	234306982	0.00120861	0.00021669	2.4e-08	484598	ebi-a-GCST90038648	rs6706384	T	G	0.371787	Glaucoma || id:ebi-a-GCST90038648	TRUE	reported	igd
3	29472269	0.00121517	0.000214315	1.2e-08	484598	ebi-a-GCST90038648	rs6147748	CTATGCAATGGGAAAAACTGCTT	C	0.429003	Glaucoma || id:ebi-a-GCST90038648	TRUE	reported	igd
3	85123524	-0.00120715	0.000212874	1.5e-08	484598	ebi-a-GCST90038648	rs9839194	T	C	0.580278	Glaucoma || id:ebi-a-GCST90038648	TRUE	reported	igd
4	7887427	-0.00183587	0.000213628	5.8e-18	484598	ebi-a-GCST90038648	rs35661042	C	G	0.579923	Glaucoma || id:ebi-a-GCST90038648	TRUE	reported	igd
5	14837332	-0.00138741	0.00023479	3.3e-09	484598	ebi-a-GCST90038648	rs76325372	C	A	0.271912	Glaucoma || id:ebi-a-GCST90038648	TRUE	reported	igd
6	136472439	-0.00120615	0.000214765	1.8e-08	484598	ebi-a-GCST90038648	rs4896201	A	G	0.411598	Glaucoma || id:ebi-a-GCST90038648	TRUE	reported	igd
6	1548369	-0.00129358	0.000221682	4.9e-09	484598	ebi-a-GCST90038648	rs2745572	G	A	0.334596	Glaucoma || id:ebi-a-GCST90038648	TRUE	reported	igd
7	116154831	0.00134361	0.000235927	1.3e-08	484598	ebi-a-GCST90038648	rs6969706	T	G	0.268515	Glaucoma || id:ebi-a-GCST90038648	TRUE	reported	igd
9	22040765	0.00197912	0.000212756	1.9e-20	484598	ebi-a-GCST90038648	rs1333037	T	C	0.581928	Glaucoma || id:ebi-a-GCST90038648	TRUE	reported	igd
9	107695848	-0.00188636	0.000212019	5.3e-19	484598	ebi-a-GCST90038648	rs2472493	A	G	0.561232	Glaucoma || id:ebi-a-GCST90038648	TRUE	reported	igd
9	129400447	0.00182345	0.000244445	1.2e-13	484598	ebi-a-GCST90038648	rs55738911	A	G	0.241147	Glaucoma || id:ebi-a-GCST90038648	TRUE	reported	igd
11	120348584	0.00125421	0.000216601	9.3e-09	484598	ebi-a-GCST90038648	rs10892583	A	G	0.383522	Glaucoma || id:ebi-a-GCST90038648	TRUE	reported	igd
14	34722502	0.00121345	0.000221859	4e-08	484598	ebi-a-GCST90038648	rs71293232	ATAACTCCTGAGCTACT	A	0.351094	Glaucoma || id:ebi-a-GCST90038648	TRUE	reported	igd
14	60957279	-0.00159987	0.000214858	9e-14	484598	ebi-a-GCST90038648	rs2093210	T	C	0.591898	Glaucoma || id:ebi-a-GCST90038648	TRUE	reported	igd
17	10027480	-0.00170232	0.000219269	1.1e-14	484598	ebi-a-GCST90038648	rs12602519	A	G	0.352089	Glaucoma || id:ebi-a-GCST90038648	TRUE	reported	igd
1	165739598	-0.3921	0.0299	3.64e-39	100868	ebi-a-GCST90019002	rs2814471	T	C	0.953645	Medication use (antiglaucoma preparations and miotics) || id:ebi-a-GCST90019002	TRUE	reported	igd
3	169273099	-0.0902	0.0164	3.59e-08	100868	ebi-a-GCST90019002	rs77881800	T	C	0.248067	Medication use (antiglaucoma preparations and miotics) || id:ebi-a-GCST90019002	TRUE	reported	igd
3	171820211	0.1323	0.0188	2.1e-12	100868	ebi-a-GCST90019002	rs62283809	G	T	0.236484	Medication use (antiglaucoma preparations and miotics) || id:ebi-a-GCST90019002	TRUE	reported	igd
3	85140186	-0.0863	0.0151	1.22e-08	100868	ebi-a-GCST90019002	rs7636138	C	A	0.384263	Medication use (antiglaucoma preparations and miotics) || id:ebi-a-GCST90019002	TRUE	reported	igd
4	7898577	-0.1186	0.0205	7.05e-09	100868	ebi-a-GCST90019002	rs7686202	T	C	0.612591	Medication use (antiglaucoma preparations and miotics) || id:ebi-a-GCST90019002	TRUE	reported	igd
6	1568823	-0.0786	0.0141	2.68e-08	100868	ebi-a-GCST90019002	rs2816302	C	G	0.607277	Medication use (antiglaucoma preparations and miotics) || id:ebi-a-GCST90019002	TRUE	reported	igd
6	597203	0.1154	0.018	1.33e-10	100868	ebi-a-GCST90019002	rs113985657	T	C	0.178558	Medication use (antiglaucoma preparations and miotics) || id:ebi-a-GCST90019002	TRUE	reported	igd
8	108275857	0.1118	0.0166	1.83e-11	100868	ebi-a-GCST90019002	rs2514883	A	G	0.751599	Medication use (antiglaucoma preparations and miotics) || id:ebi-a-GCST90019002	TRUE	reported	igd
9	22052734	0.1491	0.016	1.45e-20	100868	ebi-a-GCST90019002	rs6475604	C	T	0.749988	Medication use (antiglaucoma preparations and miotics) || id:ebi-a-GCST90019002	TRUE	reported	igd
9	129375338	-0.1147	0.0163	2.06e-12	100868	ebi-a-GCST90019002	rs62578126	T	C	0.229111	Medication use (antiglaucoma preparations and miotics) || id:ebi-a-GCST90019002	TRUE	reported	igd
9	107695848	-0.1354	0.0139	2.62e-22	100868	ebi-a-GCST90019002	rs2472493	A	G	0.481879	Medication use (antiglaucoma preparations and miotics) || id:ebi-a-GCST90019002	TRUE	reported	igd
11	47888714	0.1641	0.0297	3.23e-08	100868	ebi-a-GCST90019002	rs113964990	T	C	0.129504	Medication use (antiglaucoma preparations and miotics) || id:ebi-a-GCST90019002	TRUE	reported	igd
14	60976537	-0.1306	0.0151	4.68e-18	100868	ebi-a-GCST90019002	rs33912345	A	C	0.366283	Medication use (antiglaucoma preparations and miotics) || id:ebi-a-GCST90019002	TRUE	reported	igd
15	74227037	0.0951	0.0141	1.32e-11	100868	ebi-a-GCST90019002	rs2028387	C	A	0.475978	Medication use (antiglaucoma preparations and miotics) || id:ebi-a-GCST90019002	TRUE	reported	igd
17	10031183	-0.1322	0.0141	9.2e-21	100868	ebi-a-GCST90019002	rs9913911	G	A	0.507702	Medication use (antiglaucoma preparations and miotics) || id:ebi-a-GCST90019002	TRUE	reported	igd
20	6563420	-0.0887	0.0162	4.04e-08	100868	ebi-a-GCST90019002	rs1321447	T	G	0.678512	Medication use (antiglaucoma preparations and miotics) || id:ebi-a-GCST90019002	TRUE	reported	igd
1	165739598	-0.332727	0.0250256	2.46e-40	406927	ebi-a-GCST90013869	rs2814471	T	C	NA	Glaucoma (SPA correction) || id:ebi-a-GCST90013869	TRUE	reported	igd
3	85134557	-0.117902	0.0167941	2.21e-12	406927	ebi-a-GCST90013869	rs9309969	G	T	NA	Glaucoma (SPA correction) || id:ebi-a-GCST90013869	TRUE	reported	igd
3	186128816	-0.0955947	0.0167889	1.24e-08	406927	ebi-a-GCST90013869	rs56233426	G	A	NA	Glaucoma (SPA correction) || id:ebi-a-GCST90013869	TRUE	reported	igd
3	171992387	-0.128672	0.0217296	3.19e-09	406927	ebi-a-GCST90013869	rs6445055	A	G	NA	Glaucoma (SPA correction) || id:ebi-a-GCST90013869	TRUE	reported	igd
4	7889301	-0.161557	0.0168239	7.78e-22	406927	ebi-a-GCST90013869	rs7655918	G	A	NA	Glaucoma (SPA correction) || id:ebi-a-GCST90013869	TRUE	reported	igd
6	613930	0.155255	0.0239327	8.75e-11	406927	ebi-a-GCST90013869	rs55698539	T	C	NA	Glaucoma (SPA correction) || id:ebi-a-GCST90013869	TRUE	reported	igd
7	80858944	-0.0988196	0.0171212	7.84e-09	406927	ebi-a-GCST90013869	rs1509922	A	G	NA	Glaucoma (SPA correction) || id:ebi-a-GCST90013869	TRUE	reported	igd
7	116156023	0.105657	0.0185139	1.15e-08	406927	ebi-a-GCST90013869	rs59454355	G	C	NA	Glaucoma (SPA correction) || id:ebi-a-GCST90013869	TRUE	reported	igd
8	108355461	-0.221979	0.0371893	2.39e-09	406927	ebi-a-GCST90013869	rs35322733	A	G	NA	Glaucoma (SPA correction) || id:ebi-a-GCST90013869	TRUE	reported	igd
9	107695848	-0.167558	0.0167069	1.13e-23	406927	ebi-a-GCST90013869	rs2472493	A	G	NA	Glaucoma (SPA correction) || id:ebi-a-GCST90013869	TRUE	reported	igd
9	129367398	-0.131878	0.0185259	1.09e-12	406927	ebi-a-GCST90013869	rs6478746	A	G	NA	Glaucoma (SPA correction) || id:ebi-a-GCST90013869	TRUE	reported	igd
9	22051670	0.152462	0.0166653	5.77e-20	406927	ebi-a-GCST90013869	rs944801	C	G	NA	Glaucoma (SPA correction) || id:ebi-a-GCST90013869	TRUE	reported	igd
10	115490109	0.128773	0.0197814	7.53e-11	406927	ebi-a-GCST90013869	rs1127687	A	G	NA	Glaucoma (SPA correction) || id:ebi-a-GCST90013869	TRUE	reported	igd
11	85590365	0.127516	0.0223424	1.15e-08	406927	ebi-a-GCST90013869	rs2084080	A	G	NA	Glaucoma (SPA correction) || id:ebi-a-GCST90013869	TRUE	reported	igd
14	61091401	-0.109795	0.0168973	8.15e-11	406927	ebi-a-GCST90013869	rs34935520	A	G	NA	Glaucoma (SPA correction) || id:ebi-a-GCST90013869	TRUE	reported	igd
17	10031183	-0.148887	0.0170424	2.41e-18	406927	ebi-a-GCST90013869	rs9913911	G	A	NA	Glaucoma (SPA correction) || id:ebi-a-GCST90013869	TRUE	reported	igd
17	9842264	0.0934228	0.0168216	2.8e-08	406927	ebi-a-GCST90013869	rs8064739	C	A	NA	Glaucoma (SPA correction) || id:ebi-a-GCST90013869	TRUE	reported	igd
1	165739598	-0.308606	0.0222769	1.71e-40	406927	ebi-a-GCST90013865	rs2814471	T	C	NA	Glaucoma (Firth correction) || id:ebi-a-GCST90013865	TRUE	reported	igd
3	85134557	-0.116833	0.0165667	2.25e-12	406927	ebi-a-GCST90013865	rs9309969	G	T	NA	Glaucoma (Firth correction) || id:ebi-a-GCST90013865	TRUE	reported	igd
3	186128816	-0.0952333	0.0166971	1.26e-08	406927	ebi-a-GCST90013865	rs56233426	G	A	NA	Glaucoma (Firth correction) || id:ebi-a-GCST90013865	TRUE	reported	igd
3	171992387	-0.131529	0.0225623	3.59e-09	406927	ebi-a-GCST90013865	rs6445055	A	G	NA	Glaucoma (Firth correction) || id:ebi-a-GCST90013865	TRUE	reported	igd
4	7889301	-0.159473	0.0164892	7.98e-22	406927	ebi-a-GCST90013865	rs7655918	G	A	NA	Glaucoma (Firth correction) || id:ebi-a-GCST90013865	TRUE	reported	igd
6	613930	0.150106	0.0226911	8.12e-11	406927	ebi-a-GCST90013865	rs55698539	T	C	NA	Glaucoma (Firth correction) || id:ebi-a-GCST90013865	TRUE	reported	igd
7	80858944	-0.099115	0.0172069	8e-09	406927	ebi-a-GCST90013865	rs1509922	A	G	NA	Glaucoma (Firth correction) || id:ebi-a-GCST90013865	TRUE	reported	igd
7	116156023	0.103973	0.0180688	1.15e-08	406927	ebi-a-GCST90013865	rs59454355	G	C	NA	Glaucoma (Firth correction) || id:ebi-a-GCST90013865	TRUE	reported	igd
8	108355461	-0.235724	0.0408789	2.64e-09	406927	ebi-a-GCST90013865	rs35322733	A	G	NA	Glaucoma (Firth correction) || id:ebi-a-GCST90013865	TRUE	reported	igd
9	107695848	-0.166009	0.0164673	1.19e-23	406927	ebi-a-GCST90013865	rs2472493	A	G	NA	Glaucoma (Firth correction) || id:ebi-a-GCST90013865	TRUE	reported	igd
9	22051670	0.152945	0.0167411	6.05e-20	406927	ebi-a-GCST90013865	rs944801	C	G	NA	Glaucoma (Firth correction) || id:ebi-a-GCST90013865	TRUE	reported	igd
9	129388033	0.134226	0.0186543	1.18e-12	406927	ebi-a-GCST90013865	rs55770306	A	C	NA	Glaucoma (Firth correction) || id:ebi-a-GCST90013865	TRUE	reported	igd
10	115490109	0.126175	0.019097	6.63e-11	406927	ebi-a-GCST90013865	rs1127687	A	G	NA	Glaucoma (Firth correction) || id:ebi-a-GCST90013865	TRUE	reported	igd
11	85590365	0.124336	0.021445	1.07e-08	406927	ebi-a-GCST90013865	rs2084080	A	G	NA	Glaucoma (Firth correction) || id:ebi-a-GCST90013865	TRUE	reported	igd
14	61091401	-0.108789	0.0166653	8.24e-11	406927	ebi-a-GCST90013865	rs34935520	A	G	NA	Glaucoma (Firth correction) || id:ebi-a-GCST90013865	TRUE	reported	igd
17	10031183	-0.150128	0.0172555	2.52e-18	406927	ebi-a-GCST90013865	rs9913911	G	A	NA	Glaucoma (Firth correction) || id:ebi-a-GCST90013865	TRUE	reported	igd
17	9842264	0.0927964	0.0166547	2.82e-08	406927	ebi-a-GCST90013865	rs8064739	C	A	NA	Glaucoma (Firth correction) || id:ebi-a-GCST90013865	TRUE	reported	igd
1	165718979	-0.3063	0.0336	8.5e-20	NA	finn-b-H7_GLAUCOMA_POAG	rs7555523	A	C	0.8119	Primary open-angle glaucoma, strict || id:finn-b-H7_GLAUCOMA_POAG	TRUE	reported	igd
4	7899379	-0.1766	0.0269	5.11e-11	NA	finn-b-H7_GLAUCOMA_POAG	rs6845653	T	C	0.6419	Primary open-angle glaucoma, strict || id:finn-b-H7_GLAUCOMA_POAG	TRUE	reported	igd
6	1538781	0.1837	0.0264	3.73e-12	NA	finn-b-H7_GLAUCOMA_POAG	rs2816294	G	A	0.5924	Primary open-angle glaucoma, strict || id:finn-b-H7_GLAUCOMA_POAG	TRUE	reported	igd
9	107695353	-0.182	0.0269	1.3e-11	NA	finn-b-H7_GLAUCOMA_POAG	rs2472496	A	G	0.632	Primary open-angle glaucoma, strict || id:finn-b-H7_GLAUCOMA_POAG	TRUE	reported	igd
9	22028801	0.2246	0.0258	3.24e-18	NA	finn-b-H7_GLAUCOMA_POAG	rs7049105	G	A	0.5017	Primary open-angle glaucoma, strict || id:finn-b-H7_GLAUCOMA_POAG	TRUE	reported	igd
9	129379230	-0.158	0.0267	3.12e-09	NA	finn-b-H7_GLAUCOMA_POAG	rs10987373	C	G	0.3843	Primary open-angle glaucoma, strict || id:finn-b-H7_GLAUCOMA_POAG	TRUE	reported	igd
14	61091401	-0.1812	0.0283	1.5e-10	NA	finn-b-H7_GLAUCOMA_POAG	rs34935520	A	G	0.7043	Primary open-angle glaucoma, strict || id:finn-b-H7_GLAUCOMA_POAG	TRUE	reported	igd
17	10031183	-0.1867	0.0267	2.87e-12	NA	finn-b-H7_GLAUCOMA_POAG	rs9913911	G	A	0.3787	Primary open-angle glaucoma, strict || id:finn-b-H7_GLAUCOMA_POAG	TRUE	reported	igd
9	21995882	-0.4349	0.0491	7.68e-19	NA	finn-b-H7_GLAUCOMA_NTG	rs2518723	T	C	0.5161	Normotensive glaucoma || id:finn-b-H7_GLAUCOMA_NTG	TRUE	reported	igd
14	61072875	-0.3529	0.0545	9.07e-11	NA	finn-b-H7_GLAUCOMA_NTG	rs10483727	C	T	0.7107	Normotensive glaucoma || id:finn-b-H7_GLAUCOMA_NTG	TRUE	reported	igd
1	165739598	-0.0155379	0.00112302	1.5e-43	150642	ukb-b-17324	rs2814471	T	C	0.876273	Eye problems/disorders: Glaucoma || id:ukb-b-17324	TRUE	reported	igd
2	213723345	-0.00659423	0.00116593	1.6e-08	150642	ukb-b-17324	rs62188040	A	C	0.112366	Eye problems/disorders: Glaucoma || id:ukb-b-17324	TRUE	reported	igd
2	234303281	0.0044737	0.000756738	3.4e-09	150642	ukb-b-17324	rs838720	G	C	0.392902	Eye problems/disorders: Glaucoma || id:ukb-b-17324	TRUE	reported	igd
3	186131600	-0.00425247	0.000742855	1e-08	150642	ukb-b-17324	rs9853115	A	T	0.497968	Eye problems/disorders: Glaucoma || id:ukb-b-17324	TRUE	reported	igd
3	85095766	-0.00437517	0.000751493	5.8e-09	150642	ukb-b-17324	rs9284802	A	G	0.591985	Eye problems/disorders: Glaucoma || id:ukb-b-17324	TRUE	reported	igd
4	7888830	-0.00663082	0.000752105	1.2e-18	150642	ukb-b-17324	rs55937650	T	C	0.593946	Eye problems/disorders: Glaucoma || id:ukb-b-17324	TRUE	reported	igd
5	14837332	-0.00503317	0.000832605	1.5e-09	150642	ukb-b-17324	rs76325372	C	A	0.272796	Eye problems/disorders: Glaucoma || id:ukb-b-17324	TRUE	reported	igd
6	637465	0.00691448	0.00107155	1.1e-10	150642	ukb-b-17324	rs2073006	T	C	0.137189	Eye problems/disorders: Glaucoma || id:ukb-b-17324	TRUE	reported	igd
7	11679113	0.00433195	0.000755607	9.9e-09	150642	ukb-b-17324	rs12699251	G	A	0.435714	Eye problems/disorders: Glaucoma || id:ukb-b-17324	TRUE	reported	igd
7	116153025	0.004532	0.000825801	4.1e-08	150642	ukb-b-17324	rs2024211	C	A	0.275244	Eye problems/disorders: Glaucoma || id:ukb-b-17324	TRUE	reported	igd
8	108276873	0.00685555	0.0010746	1.8e-10	150642	ukb-b-17324	rs2514884	T	C	0.863772	Eye problems/disorders: Glaucoma || id:ukb-b-17324	TRUE	reported	igd
9	107695848	-0.00613958	0.000748022	2.3e-16	150642	ukb-b-17324	rs2472493	A	G	0.556042	Eye problems/disorders: Glaucoma || id:ukb-b-17324	TRUE	reported	igd
9	22036367	0.00698478	0.000745396	7.2e-21	150642	ukb-b-17324	rs1556515	T	C	0.569579	Eye problems/disorders: Glaucoma || id:ukb-b-17324	TRUE	reported	igd
9	129375338	-0.00550622	0.000760817	4.6e-13	150642	ukb-b-17324	rs62578126	T	C	0.3724	Eye problems/disorders: Glaucoma || id:ukb-b-17324	TRUE	reported	igd
14	61091401	-0.00538748	0.000753932	8.9e-13	150642	ukb-b-17324	rs34935520	A	G	0.6042	Eye problems/disorders: Glaucoma || id:ukb-b-17324	TRUE	reported	igd
17	10031183	-0.00643908	0.000764216	3.6e-17	150642	ukb-b-17324	rs9913911	G	A	0.373953	Eye problems/disorders: Glaucoma || id:ukb-b-17324	TRUE	reported	igd
17	9842264	0.00411003	0.000752459	4.7e-08	150642	ukb-b-17324	rs8064739	C	A	0.410156	Eye problems/disorders: Glaucoma || id:ukb-b-17324	TRUE	reported	igd
22	29400515	0.00599255	0.00101676	3.8e-09	150642	ukb-b-17324	rs8142788	A	G	0.161877	Eye problems/disorders: Glaucoma || id:ukb-b-17324	TRUE	reported	igd
1	165739598	-0.00424687	0.000377352	2.23e-29	337159	ukb-a-79	rs2814471	T	C	0.876178	Non-cancer illness code self-reported: glaucoma || id:ukb-a-79	TRUE	reported	igd
2	234306982	0.00142342	0.000256898	3.01e-08	337159	ukb-a-79	rs6706384	T	G	0.378922	Non-cancer illness code self-reported: glaucoma || id:ukb-a-79	TRUE	reported	igd
4	7854170	-0.00219487	0.000296973	1.46e-13	337159	ukb-a-79	rs28485535	C	T	0.774737	Non-cancer illness code self-reported: glaucoma || id:ukb-a-79	TRUE	reported	igd
9	22031005	0.00192842	0.000250268	1.31e-14	337159	ukb-a-79	rs7865618	A	G	0.562786	Non-cancer illness code self-reported: glaucoma || id:ukb-a-79	TRUE	reported	igd
9	107695848	-0.00216407	0.000251898	8.65e-18	337159	ukb-a-79	rs2472493	A	G	0.554013	Non-cancer illness code self-reported: glaucoma || id:ukb-a-79	TRUE	reported	igd
9	129391538	0.00203199	0.000290631	2.72e-12	337159	ukb-a-79	rs34186918	T	C	0.239744	Non-cancer illness code self-reported: glaucoma || id:ukb-a-79	TRUE	reported	igd
14	61108825	-0.00167352	0.000254285	4.67e-11	337159	ukb-a-79	rs35320790	A	C	0.603847	Non-cancer illness code self-reported: glaucoma || id:ukb-a-79	TRUE	reported	igd
17	10031183	-0.00187214	0.000256904	3.17e-13	337159	ukb-a-79	rs9913911	G	A	0.377031	Non-cancer illness code self-reported: glaucoma || id:ukb-a-79	TRUE	reported	igd
1	165739598	-0.00413886	0.000318959	1.7e-38	462933	ukb-b-8398	rs2814471	T	C	0.876773	Non-cancer illness code, self-reported: glaucoma || id:ukb-b-8398	TRUE	reported	igd
2	234306982	0.00126982	0.000216503	4.5e-09	462933	ukb-b-8398	rs6706384	T	G	0.379114	Non-cancer illness code, self-reported: glaucoma || id:ukb-b-8398	TRUE	reported	igd
4	7888830	-0.0018759	0.000213447	1.5e-18	462933	ukb-b-8398	rs55937650	T	C	0.596484	Non-cancer illness code, self-reported: glaucoma || id:ukb-b-8398	TRUE	reported	igd
6	593109	0.0016986	0.000305	2.6e-08	462933	ukb-b-8398	rs17135234	C	A	0.136889	Non-cancer illness code, self-reported: glaucoma || id:ukb-b-8398	TRUE	reported	igd
6	136472439	-0.00119354	0.000215687	3.1e-08	462933	ukb-b-8398	rs4896201	A	G	0.412126	Non-cancer illness code, self-reported: glaucoma || id:ukb-b-8398	TRUE	reported	igd
7	116162988	0.00130633	0.000234665	2.6e-08	462933	ukb-b-8398	rs4385407	A	G	0.274574	Non-cancer illness code, self-reported: glaucoma || id:ukb-b-8398	TRUE	reported	igd
9	129400447	0.00180118	0.000243349	1.3e-13	462933	ukb-b-8398	rs55738911	A	G	0.246344	Non-cancer illness code, self-reported: glaucoma || id:ukb-b-8398	TRUE	reported	igd
9	22040765	0.00191106	0.000211197	1.4e-19	462933	ukb-b-8398	rs1333037	T	C	0.569616	Non-cancer illness code, self-reported: glaucoma || id:ukb-b-8398	TRUE	reported	igd
9	107695848	-0.00189042	0.000212564	5.9e-19	462933	ukb-b-8398	rs2472493	A	G	0.557934	Non-cancer illness code, self-reported: glaucoma || id:ukb-b-8398	TRUE	reported	igd
14	61108825	-0.00165618	0.000213946	9.9e-15	462933	ukb-b-8398	rs35320790	A	C	0.600707	Non-cancer illness code, self-reported: glaucoma || id:ukb-b-8398	TRUE	reported	igd
17	10031183	-0.00173988	0.000216787	1e-15	462933	ukb-b-8398	rs9913911	G	A	0.376303	Non-cancer illness code, self-reported: glaucoma || id:ukb-b-8398	TRUE	reported	igd
1	165739598	-0.0158098	0.0013299	1.43e-32	108817	ukb-a-424	rs2814471	T	C	0.876178	Eye problems/disorders: Glaucoma || id:ukb-a-424	TRUE	reported	igd
3	85095766	-0.00499034	0.000894456	2.42e-08	108817	ukb-a-424	rs9284802	A	G	0.591588	Eye problems/disorders: Glaucoma || id:ukb-a-424	TRUE	reported	igd
3	186131600	-0.00531454	0.000882842	1.75e-09	108817	ukb-a-424	rs9853115	A	T	0.496713	Eye problems/disorders: Glaucoma || id:ukb-a-424	TRUE	reported	igd
4	7863508	-0.00816577	0.00109918	1.1e-13	108817	ukb-a-424	rs4383619	C	T	0.803711	Eye problems/disorders: Glaucoma || id:ukb-a-424	TRUE	reported	igd
8	108355461	-0.0112421	0.00198497	1.49e-08	108817	ukb-a-424	rs35322733	A	G	0.0534862	Eye problems/disorders: Glaucoma || id:ukb-a-424	TRUE	reported	igd
9	22051670	0.00769709	0.000888647	4.72e-18	108817	ukb-a-424	rs944801	C	G	0.570389	Eye problems/disorders: Glaucoma || id:ukb-a-424	TRUE	reported	igd
9	129382560	0.00754227	0.00102722	2.11e-13	108817	ukb-a-424	rs1536907	G	A	0.238989	Eye problems/disorders: Glaucoma || id:ukb-a-424	TRUE	reported	igd
9	107695848	-0.00728204	0.000887991	2.42e-16	108817	ukb-a-424	rs2472493	A	G	0.554013	Eye problems/disorders: Glaucoma || id:ukb-a-424	TRUE	reported	igd
14	61091401	-0.00540088	0.000898537	1.85e-09	108817	ukb-a-424	rs34935520	A	G	0.609732	Eye problems/disorders: Glaucoma || id:ukb-a-424	TRUE	reported	igd
17	10031183	-0.00678331	0.000907117	7.61e-14	108817	ukb-a-424	rs9913911	G	A	0.377031	Eye problems/disorders: Glaucoma || id:ukb-a-424	TRUE	reported	igd
1	197130983	0.2876	0.0356	6e-16	NA	finn-b-H7_AMD	rs114003406	T	A	0.1523	Age-related macular degeneration (whether dry or wet) || id:finn-b-H7_AMD	TRUE	reported	igd
1	199914051	-0.1917	0.0325	3.63e-09	NA	finn-b-H7_AMD	rs57257925	C	G	0.1891	Age-related macular degeneration (whether dry or wet) || id:finn-b-H7_AMD	TRUE	reported	igd
1	196670839	-0.5774	0.0255	1.77e-113	NA	finn-b-H7_AMD	rs10754199	G	A	0.5626	Age-related macular degeneration (whether dry or wet) || id:finn-b-H7_AMD	TRUE	reported	igd
6	32636866	0.1691	0.0272	4.97e-10	NA	finn-b-H7_AMD	rs3134996	T	A	0.5458	Age-related macular degeneration (whether dry or wet) || id:finn-b-H7_AMD	TRUE	reported	igd
6	31930462	-0.3577	0.0397	2.14e-19	NA	finn-b-H7_AMD	rs429608	A	G	0.12	Age-related macular degeneration (whether dry or wet) || id:finn-b-H7_AMD	TRUE	reported	igd
10	124209684	0.8323	0.0309	4.16e-160	NA	finn-b-H7_AMD	rs11200630	C	T	0.2435	Age-related macular degeneration (whether dry or wet) || id:finn-b-H7_AMD	TRUE	reported	igd
10	124223774	-0.2945	0.0391	4.9e-14	NA	finn-b-H7_AMD	rs145630012	G	T	0.1264	Age-related macular degeneration (whether dry or wet) || id:finn-b-H7_AMD	TRUE	reported	igd
10	124486928	0.2462	0.0422	5.51e-09	NA	finn-b-H7_AMD	rs7478014	T	C	0.09977	Age-related macular degeneration (whether dry or wet) || id:finn-b-H7_AMD	TRUE	reported	igd
10	124872585	0.1451	0.026	2.42e-08	NA	finn-b-H7_AMD	rs4980260	T	G	0.3776	Age-related macular degeneration (whether dry or wet) || id:finn-b-H7_AMD	TRUE	reported	igd
19	6718387	0.2138	0.0326	5.47e-11	NA	finn-b-H7_AMD	rs2230199	C	G	0.182	Age-related macular degeneration (whether dry or wet) || id:finn-b-H7_AMD	TRUE	reported	igd
1	114303808	0.1447	0.0186	6.79e-15	NA	finn-b-DM_RETINOPATHY_EXMORE	rs6679677	A	C	0.1467	Diabetic retinopathy (more controls excluded) || id:finn-b-DM_RETINOPATHY_EXMORE	TRUE	reported	igd
1	196664651	-0.0825	0.0132	4.08e-10	NA	finn-b-DM_RETINOPATHY_EXMORE	rs10922098	T	C	0.5624	Diabetic retinopathy (more controls excluded) || id:finn-b-DM_RETINOPATHY_EXMORE	TRUE	reported	igd
6	32681530	0.5831	0.021	5.6e-170	NA	finn-b-DM_RETINOPATHY_EXMORE	rs3957146	C	T	0.1183	Diabetic retinopathy (more controls excluded) || id:finn-b-DM_RETINOPATHY_EXMORE	TRUE	reported	igd
6	31311480	0.1607	0.0135	1.35e-32	NA	finn-b-DM_RETINOPATHY_EXMORE	rs9265832	A	G	0.6069	Diabetic retinopathy (more controls excluded) || id:finn-b-DM_RETINOPATHY_EXMORE	TRUE	reported	igd
6	32932620	0.7745	0.0322	4.88e-128	NA	finn-b-DM_RETINOPATHY_EXMORE	rs112511187	AAAACAAACAAAC	A	0.04863	Diabetic retinopathy (more controls excluded) || id:finn-b-DM_RETINOPATHY_EXMORE	TRUE	reported	igd
6	7268031	0.0731	0.0133	4.3e-08	NA	finn-b-DM_RETINOPATHY_EXMORE	rs11243147	T	C	0.5601	Diabetic retinopathy (more controls excluded) || id:finn-b-DM_RETINOPATHY_EXMORE	TRUE	reported	igd
6	29849257	0.2719	0.0442	7.82e-10	NA	finn-b-DM_RETINOPATHY_EXMORE	rs115380430	C	A	0.02347	Diabetic retinopathy (more controls excluded) || id:finn-b-DM_RETINOPATHY_EXMORE	TRUE	reported	igd
6	31930462	-0.1747	0.0206	2.45e-17	NA	finn-b-DM_RETINOPATHY_EXMORE	rs429608	A	G	0.1195	Diabetic retinopathy (more controls excluded) || id:finn-b-DM_RETINOPATHY_EXMORE	TRUE	reported	igd
6	31224667	0.0964	0.0149	1.11e-10	NA	finn-b-DM_RETINOPATHY_EXMORE	rs9264277	C	T	0.7295	Diabetic retinopathy (more controls excluded) || id:finn-b-DM_RETINOPATHY_EXMORE	TRUE	reported	igd
6	32789739	0.7483	0.0304	4.22e-134	NA	finn-b-DM_RETINOPATHY_EXMORE	rs73410774	T	G	0.05325	Diabetic retinopathy (more controls excluded) || id:finn-b-DM_RETINOPATHY_EXMORE	TRUE	reported	igd
10	114754784	0.1447	0.0166	3.44e-18	NA	finn-b-DM_RETINOPATHY_EXMORE	rs35198068	C	T	0.197	Diabetic retinopathy (more controls excluded) || id:finn-b-DM_RETINOPATHY_EXMORE	TRUE	reported	igd
10	124214448	0.1781	0.0154	5.03e-31	NA	finn-b-DM_RETINOPATHY_EXMORE	rs10490924	T	G	0.2438	Diabetic retinopathy (more controls excluded) || id:finn-b-DM_RETINOPATHY_EXMORE	TRUE	reported	igd
19	41947625	-0.0774	0.0137	1.49e-08	NA	finn-b-DM_RETINOPATHY_EXMORE	rs7260507	C	A	0.3786	Diabetic retinopathy (more controls excluded) || id:finn-b-DM_RETINOPATHY_EXMORE	TRUE	reported	igd
2	102966310	-0.1073	0.0179	1.9e-09	NA	finn-b-H7_USEOFEYEANTIALLERGENS	rs10208293	A	G	0.2645	Use of eye-antiallergens (taken as indicator of allergic/atopic conjunctivitis) || id:finn-b-H7_USEOFEYEANTIALLERGENS	TRUE	reported	igd
5	91824172	0.0886	0.0158	2.13e-08	NA	finn-b-H7_USEOFEYEANTIALLERGENS	rs35215386	C	G	0.5451	Use of eye-antiallergens (taken as indicator of allergic/atopic conjunctivitis) || id:finn-b-H7_USEOFEYEANTIALLERGENS	TRUE	reported	igd
10	24194951	-0.0961	0.0176	4.92e-08	NA	finn-b-H7_USEOFEYEANTIALLERGENS	rs1938045	G	A	0.273	Use of eye-antiallergens (taken as indicator of allergic/atopic conjunctivitis) || id:finn-b-H7_USEOFEYEANTIALLERGENS	TRUE	reported	igd
11	118621495	0.0952	0.0169	1.87e-08	NA	finn-b-H7_USEOFEYEANTIALLERGENS	rs487728	C	G	0.6848	Use of eye-antiallergens (taken as indicator of allergic/atopic conjunctivitis) || id:finn-b-H7_USEOFEYEANTIALLERGENS	TRUE	reported	igd

## Sheet: Table S3 primers sequence
Table S3: Primers used for RT-qPCR.
Gene	Forward （5’-3’）	Reverse （5’-3’）
TEK	GGTCAAGCAACCCAGCCTT	CAGGTCATTCCAGCAGAGC
Actin	CACTGTGCCCATCTACGAG	AATGTCACGCACGATTTCC

## Sheet: Table S4 gwas_mr_analysis
Table S4: The detailed results of the two-step MR analysis of ocular and glaucoma with RCC using five algorithms.
id.exposure	id.outcome	outcome	exposure	method	nsnp	b	se	pval
ebi-a-GCST90018814	finn-b-C3_KIDNEY_NOTRENALPELVIS	Malignant neoplasm of kidney, except renal pelvis || id:finn-b-C3_KIDNEY_NOTRENALPELVIS	Cataracts || id:ebi-a-GCST90018814	MR Egger	26	0.695896	0.538643	0.20868
ebi-a-GCST90018814	finn-b-C3_KIDNEY_NOTRENALPELVIS	Malignant neoplasm of kidney, except renal pelvis || id:finn-b-C3_KIDNEY_NOTRENALPELVIS	Cataracts || id:ebi-a-GCST90018814	Weighted median	26	0.230865	0.25473	0.364771
ebi-a-GCST90018814	finn-b-C3_KIDNEY_NOTRENALPELVIS	Malignant neoplasm of kidney, except renal pelvis || id:finn-b-C3_KIDNEY_NOTRENALPELVIS	Cataracts || id:ebi-a-GCST90018814	Inverse variance weighted	26	0.224989	0.199449	0.259299
ebi-a-GCST90018814	finn-b-C3_KIDNEY_NOTRENALPELVIS	Malignant neoplasm of kidney, except renal pelvis || id:finn-b-C3_KIDNEY_NOTRENALPELVIS	Cataracts || id:ebi-a-GCST90018814	Simple mode	26	0.296734	0.434129	0.500568
ebi-a-GCST90018814	finn-b-C3_KIDNEY_NOTRENALPELVIS	Malignant neoplasm of kidney, except renal pelvis || id:finn-b-C3_KIDNEY_NOTRENALPELVIS	Cataracts || id:ebi-a-GCST90018814	Weighted mode	26	0.235131	0.37806	0.539612
ebi-a-GCST90038648	finn-b-C3_KIDNEY_NOTRENALPELVIS	Malignant neoplasm of kidney, except renal pelvis || id:finn-b-C3_KIDNEY_NOTRENALPELVIS	Glaucoma || id:ebi-a-GCST90038648	MR Egger	15	47.864	20.0796	0.0330778
ebi-a-GCST90038648	finn-b-C3_KIDNEY_NOTRENALPELVIS	Malignant neoplasm of kidney, except renal pelvis || id:finn-b-C3_KIDNEY_NOTRENALPELVIS	Glaucoma || id:ebi-a-GCST90038648	Weighted median	15	24.766	10.096	0.0141648
ebi-a-GCST90038648	finn-b-C3_KIDNEY_NOTRENALPELVIS	Malignant neoplasm of kidney, except renal pelvis || id:finn-b-C3_KIDNEY_NOTRENALPELVIS	Glaucoma || id:ebi-a-GCST90038648	Inverse variance weighted	15	19.8713	7.4658	0.007776
ebi-a-GCST90038648	finn-b-C3_KIDNEY_NOTRENALPELVIS	Malignant neoplasm of kidney, except renal pelvis || id:finn-b-C3_KIDNEY_NOTRENALPELVIS	Glaucoma || id:ebi-a-GCST90038648	Simple mode	15	20.987	16.6559	0.228256
ebi-a-GCST90038648	finn-b-C3_KIDNEY_NOTRENALPELVIS	Malignant neoplasm of kidney, except renal pelvis || id:finn-b-C3_KIDNEY_NOTRENALPELVIS	Glaucoma || id:ebi-a-GCST90038648	Weighted mode	15	25.5587	12.363	0.057708
ebi-a-GCST90019002	finn-b-C3_KIDNEY_NOTRENALPELVIS	Malignant neoplasm of kidney, except renal pelvis || id:finn-b-C3_KIDNEY_NOTRENALPELVIS	Medication use (antiglaucoma preparations and miotics) || id:ebi-a-GCST90019002	MR Egger	16	0.417404	0.202205	0.0580379
ebi-a-GCST90019002	finn-b-C3_KIDNEY_NOTRENALPELVIS	Malignant neoplasm of kidney, except renal pelvis || id:finn-b-C3_KIDNEY_NOTRENALPELVIS	Medication use (antiglaucoma preparations and miotics) || id:ebi-a-GCST90019002	Weighted median	16	0.313479	0.122969	0.0107954
ebi-a-GCST90019002	finn-b-C3_KIDNEY_NOTRENALPELVIS	Malignant neoplasm of kidney, except renal pelvis || id:finn-b-C3_KIDNEY_NOTRENALPELVIS	Medication use (antiglaucoma preparations and miotics) || id:ebi-a-GCST90019002	Inverse variance weighted	16	0.197649	0.0909268	0.0297267
ebi-a-GCST90019002	finn-b-C3_KIDNEY_NOTRENALPELVIS	Malignant neoplasm of kidney, except renal pelvis || id:finn-b-C3_KIDNEY_NOTRENALPELVIS	Medication use (antiglaucoma preparations and miotics) || id:ebi-a-GCST90019002	Simple mode	16	0.34026	0.236266	0.170367
ebi-a-GCST90019002	finn-b-C3_KIDNEY_NOTRENALPELVIS	Malignant neoplasm of kidney, except renal pelvis || id:finn-b-C3_KIDNEY_NOTRENALPELVIS	Medication use (antiglaucoma preparations and miotics) || id:ebi-a-GCST90019002	Weighted mode	16	0.325719	0.13062	0.0248156
ebi-a-GCST90013869	finn-b-C3_KIDNEY_NOTRENALPELVIS	Malignant neoplasm of kidney, except renal pelvis || id:finn-b-C3_KIDNEY_NOTRENALPELVIS	Glaucoma (SPA correction) || id:ebi-a-GCST90013869	MR Egger	15	0.312011	0.255864	0.244341
ebi-a-GCST90013869	finn-b-C3_KIDNEY_NOTRENALPELVIS	Malignant neoplasm of kidney, except renal pelvis || id:finn-b-C3_KIDNEY_NOTRENALPELVIS	Glaucoma (SPA correction) || id:ebi-a-GCST90013869	Weighted median	15	0.310007	0.12789	0.0153498
ebi-a-GCST90013869	finn-b-C3_KIDNEY_NOTRENALPELVIS	Malignant neoplasm of kidney, except renal pelvis || id:finn-b-C3_KIDNEY_NOTRENALPELVIS	Glaucoma (SPA correction) || id:ebi-a-GCST90013869	Inverse variance weighted	15	0.246147	0.0907021	0.00665175
ebi-a-GCST90013869	finn-b-C3_KIDNEY_NOTRENALPELVIS	Malignant neoplasm of kidney, except renal pelvis || id:finn-b-C3_KIDNEY_NOTRENALPELVIS	Glaucoma (SPA correction) || id:ebi-a-GCST90013869	Simple mode	15	0.286176	0.219007	0.212374
ebi-a-GCST90013869	finn-b-C3_KIDNEY_NOTRENALPELVIS	Malignant neoplasm of kidney, except renal pelvis || id:finn-b-C3_KIDNEY_NOTRENALPELVIS	Glaucoma (SPA correction) || id:ebi-a-GCST90013869	Weighted mode	15	0.319684	0.167139	0.0764676
ebi-a-GCST90013865	finn-b-C3_KIDNEY_NOTRENALPELVIS	Malignant neoplasm of kidney, except renal pelvis || id:finn-b-C3_KIDNEY_NOTRENALPELVIS	Glaucoma (Firth correction) || id:ebi-a-GCST90013865	MR Egger	15	0.309245	0.278672	0.287231
ebi-a-GCST90013865	finn-b-C3_KIDNEY_NOTRENALPELVIS	Malignant neoplasm of kidney, except renal pelvis || id:finn-b-C3_KIDNEY_NOTRENALPELVIS	Glaucoma (Firth correction) || id:ebi-a-GCST90013865	Weighted median	15	0.296509	0.138726	0.0325675
ebi-a-GCST90013865	finn-b-C3_KIDNEY_NOTRENALPELVIS	Malignant neoplasm of kidney, except renal pelvis || id:finn-b-C3_KIDNEY_NOTRENALPELVIS	Glaucoma (Firth correction) || id:ebi-a-GCST90013865	Inverse variance weighted	15	0.263979	0.0927835	0.00443959
ebi-a-GCST90013865	finn-b-C3_KIDNEY_NOTRENALPELVIS	Malignant neoplasm of kidney, except renal pelvis || id:finn-b-C3_KIDNEY_NOTRENALPELVIS	Glaucoma (Firth correction) || id:ebi-a-GCST90013865	Simple mode	15	0.265539	0.240995	0.289111
ebi-a-GCST90013865	finn-b-C3_KIDNEY_NOTRENALPELVIS	Malignant neoplasm of kidney, except renal pelvis || id:finn-b-C3_KIDNEY_NOTRENALPELVIS	Glaucoma (Firth correction) || id:ebi-a-GCST90013865	Weighted mode	15	0.317268	0.182685	0.104383
finn-b-H7_GLAUCOMA_POAG	finn-b-C3_KIDNEY_NOTRENALPELVIS	Malignant neoplasm of kidney, except renal pelvis || id:finn-b-C3_KIDNEY_NOTRENALPELVIS	Primary open-angle glaucoma, strict || id:finn-b-H7_GLAUCOMA_POAG	MR Egger	8	0.977954	0.44798	0.0717608
finn-b-H7_GLAUCOMA_POAG	finn-b-C3_KIDNEY_NOTRENALPELVIS	Malignant neoplasm of kidney, except renal pelvis || id:finn-b-C3_KIDNEY_NOTRENALPELVIS	Primary open-angle glaucoma, strict || id:finn-b-H7_GLAUCOMA_POAG	Weighted median	8	0.203731	0.111331	0.0672571
finn-b-H7_GLAUCOMA_POAG	finn-b-C3_KIDNEY_NOTRENALPELVIS	Malignant neoplasm of kidney, except renal pelvis || id:finn-b-C3_KIDNEY_NOTRENALPELVIS	Primary open-angle glaucoma, strict || id:finn-b-H7_GLAUCOMA_POAG	Inverse variance weighted	8	0.193702	0.0865927	0.025291
finn-b-H7_GLAUCOMA_POAG	finn-b-C3_KIDNEY_NOTRENALPELVIS	Malignant neoplasm of kidney, except renal pelvis || id:finn-b-C3_KIDNEY_NOTRENALPELVIS	Primary open-angle glaucoma, strict || id:finn-b-H7_GLAUCOMA_POAG	Simple mode	8	0.191556	0.176014	0.312508
finn-b-H7_GLAUCOMA_POAG	finn-b-C3_KIDNEY_NOTRENALPELVIS	Malignant neoplasm of kidney, except renal pelvis || id:finn-b-C3_KIDNEY_NOTRENALPELVIS	Primary open-angle glaucoma, strict || id:finn-b-H7_GLAUCOMA_POAG	Weighted mode	8	0.245791	0.162636	0.174466
finn-b-H7_GLAUCOMA_NTG	finn-b-C3_KIDNEY_NOTRENALPELVIS	Malignant neoplasm of kidney, except renal pelvis || id:finn-b-C3_KIDNEY_NOTRENALPELVIS	Normotensive glaucoma || id:finn-b-H7_GLAUCOMA_NTG	Inverse variance weighted	2	0.19002	0.0854165	0.0261065
ukb-b-17324	finn-b-C3_KIDNEY_NOTRENALPELVIS	Malignant neoplasm of kidney, except renal pelvis || id:finn-b-C3_KIDNEY_NOTRENALPELVIS	Eye problems/disorders: Glaucoma || id:ukb-b-17324	MR Egger	16	9.74139	5.54064	0.10055
ukb-b-17324	finn-b-C3_KIDNEY_NOTRENALPELVIS	Malignant neoplasm of kidney, except renal pelvis || id:finn-b-C3_KIDNEY_NOTRENALPELVIS	Eye problems/disorders: Glaucoma || id:ukb-b-17324	Weighted median	16	7.19182	2.77553	0.00956553
ukb-b-17324	finn-b-C3_KIDNEY_NOTRENALPELVIS	Malignant neoplasm of kidney, except renal pelvis || id:finn-b-C3_KIDNEY_NOTRENALPELVIS	Eye problems/disorders: Glaucoma || id:ukb-b-17324	Inverse variance weighted	16	5.13303	2.00818	0.0105865
ukb-b-17324	finn-b-C3_KIDNEY_NOTRENALPELVIS	Malignant neoplasm of kidney, except renal pelvis || id:finn-b-C3_KIDNEY_NOTRENALPELVIS	Eye problems/disorders: Glaucoma || id:ukb-b-17324	Simple mode	16	5.83248	5.14207	0.274485
ukb-b-17324	finn-b-C3_KIDNEY_NOTRENALPELVIS	Malignant neoplasm of kidney, except renal pelvis || id:finn-b-C3_KIDNEY_NOTRENALPELVIS	Eye problems/disorders: Glaucoma || id:ukb-b-17324	Weighted mode	16	7.31121	3.48886	0.0534977
ukb-a-79	finn-b-C3_KIDNEY_NOTRENALPELVIS	Malignant neoplasm of kidney, except renal pelvis || id:finn-b-C3_KIDNEY_NOTRENALPELVIS	Non-cancer illness code self-reported: glaucoma || id:ukb-a-79	MR Egger	8	45.6611	28.4349	0.159439
ukb-a-79	finn-b-C3_KIDNEY_NOTRENALPELVIS	Malignant neoplasm of kidney, except renal pelvis || id:finn-b-C3_KIDNEY_NOTRENALPELVIS	Non-cancer illness code self-reported: glaucoma || id:ukb-a-79	Weighted median	8	26.5528	10.5712	0.0120119
ukb-a-79	finn-b-C3_KIDNEY_NOTRENALPELVIS	Malignant neoplasm of kidney, except renal pelvis || id:finn-b-C3_KIDNEY_NOTRENALPELVIS	Non-cancer illness code self-reported: glaucoma || id:ukb-a-79	Inverse variance weighted	8	18.8741	9.16646	0.0394904
ukb-a-79	finn-b-C3_KIDNEY_NOTRENALPELVIS	Malignant neoplasm of kidney, except renal pelvis || id:finn-b-C3_KIDNEY_NOTRENALPELVIS	Non-cancer illness code self-reported: glaucoma || id:ukb-a-79	Simple mode	8	24.9069	14.6076	0.131953
ukb-a-79	finn-b-C3_KIDNEY_NOTRENALPELVIS	Malignant neoplasm of kidney, except renal pelvis || id:finn-b-C3_KIDNEY_NOTRENALPELVIS	Non-cancer illness code self-reported: glaucoma || id:ukb-a-79	Weighted mode	8	27.561	11.9005	0.0537141
ukb-b-8398	finn-b-C3_KIDNEY_NOTRENALPELVIS	Malignant neoplasm of kidney, except renal pelvis || id:finn-b-C3_KIDNEY_NOTRENALPELVIS	Non-cancer illness code, self-reported: glaucoma || id:ukb-b-8398	MR Egger	11	36.7894	24.2341	0.163307
ukb-b-8398	finn-b-C3_KIDNEY_NOTRENALPELVIS	Malignant neoplasm of kidney, except renal pelvis || id:finn-b-C3_KIDNEY_NOTRENALPELVIS	Non-cancer illness code, self-reported: glaucoma || id:ukb-b-8398	Weighted median	11	28.38	10.1729	0.00527449
ukb-b-8398	finn-b-C3_KIDNEY_NOTRENALPELVIS	Malignant neoplasm of kidney, except renal pelvis || id:finn-b-C3_KIDNEY_NOTRENALPELVIS	Non-cancer illness code, self-reported: glaucoma || id:ukb-b-8398	Inverse variance weighted	11	23.5508	8.15507	0.0038785
ukb-b-8398	finn-b-C3_KIDNEY_NOTRENALPELVIS	Malignant neoplasm of kidney, except renal pelvis || id:finn-b-C3_KIDNEY_NOTRENALPELVIS	Non-cancer illness code, self-reported: glaucoma || id:ukb-b-8398	Simple mode	11	23.1537	16.5638	0.192391
ukb-b-8398	finn-b-C3_KIDNEY_NOTRENALPELVIS	Malignant neoplasm of kidney, except renal pelvis || id:finn-b-C3_KIDNEY_NOTRENALPELVIS	Non-cancer illness code, self-reported: glaucoma || id:ukb-b-8398	Weighted mode	11	27.2785	12.5993	0.05563
ukb-a-424	finn-b-C3_KIDNEY_NOTRENALPELVIS	Malignant neoplasm of kidney, except renal pelvis || id:finn-b-C3_KIDNEY_NOTRENALPELVIS	Eye problems/disorders: Glaucoma || id:ukb-a-424	MR Egger	8	10.541	6.20825	0.140447
ukb-a-424	finn-b-C3_KIDNEY_NOTRENALPELVIS	Malignant neoplasm of kidney, except renal pelvis || id:finn-b-C3_KIDNEY_NOTRENALPELVIS	Eye problems/disorders: Glaucoma || id:ukb-a-424	Weighted median	8	7.02284	2.87875	0.0147056
ukb-a-424	finn-b-C3_KIDNEY_NOTRENALPELVIS	Malignant neoplasm of kidney, except renal pelvis || id:finn-b-C3_KIDNEY_NOTRENALPELVIS	Eye problems/disorders: Glaucoma || id:ukb-a-424	Inverse variance weighted	8	5.43326	2.30248	0.0182877
ukb-a-424	finn-b-C3_KIDNEY_NOTRENALPELVIS	Malignant neoplasm of kidney, except renal pelvis || id:finn-b-C3_KIDNEY_NOTRENALPELVIS	Eye problems/disorders: Glaucoma || id:ukb-a-424	Simple mode	8	5.82963	4.9808	0.280131
ukb-a-424	finn-b-C3_KIDNEY_NOTRENALPELVIS	Malignant neoplasm of kidney, except renal pelvis || id:finn-b-C3_KIDNEY_NOTRENALPELVIS	Eye problems/disorders: Glaucoma || id:ukb-a-424	Weighted mode	8	7.20839	3.52671	0.0802449
finn-b-H7_AMD	finn-b-C3_KIDNEY_NOTRENALPELVIS	Malignant neoplasm of kidney, except renal pelvis || id:finn-b-C3_KIDNEY_NOTRENALPELVIS	Age-related macular degeneration (whether dry or wet) || id:finn-b-H7_AMD	MR Egger	9	0.0315879	0.0853471	0.722244
finn-b-H7_AMD	finn-b-C3_KIDNEY_NOTRENALPELVIS	Malignant neoplasm of kidney, except renal pelvis || id:finn-b-C3_KIDNEY_NOTRENALPELVIS	Age-related macular degeneration (whether dry or wet) || id:finn-b-H7_AMD	Weighted median	9	-0.055748	0.0519756	0.283459
finn-b-H7_AMD	finn-b-C3_KIDNEY_NOTRENALPELVIS	Malignant neoplasm of kidney, except renal pelvis || id:finn-b-C3_KIDNEY_NOTRENALPELVIS	Age-related macular degeneration (whether dry or wet) || id:finn-b-H7_AMD	Inverse variance weighted	9	-0.075313	0.0447343	0.0922663
finn-b-H7_AMD	finn-b-C3_KIDNEY_NOTRENALPELVIS	Malignant neoplasm of kidney, except renal pelvis || id:finn-b-C3_KIDNEY_NOTRENALPELVIS	Age-related macular degeneration (whether dry or wet) || id:finn-b-H7_AMD	Simple mode	9	-0.0539246	0.0903804	0.567243
finn-b-H7_AMD	finn-b-C3_KIDNEY_NOTRENALPELVIS	Malignant neoplasm of kidney, except renal pelvis || id:finn-b-C3_KIDNEY_NOTRENALPELVIS	Age-related macular degeneration (whether dry or wet) || id:finn-b-H7_AMD	Weighted mode	9	-0.0427165	0.0514504	0.430477
finn-b-DM_RETINOPATHY_EXMORE	finn-b-C3_KIDNEY_NOTRENALPELVIS	Malignant neoplasm of kidney, except renal pelvis || id:finn-b-C3_KIDNEY_NOTRENALPELVIS	Diabetic retinopathy (more controls excluded) || id:finn-b-DM_RETINOPATHY_EXMORE	MR Egger	13	0.0974412	0.0961247	0.332506
finn-b-DM_RETINOPATHY_EXMORE	finn-b-C3_KIDNEY_NOTRENALPELVIS	Malignant neoplasm of kidney, except renal pelvis || id:finn-b-C3_KIDNEY_NOTRENALPELVIS	Diabetic retinopathy (more controls excluded) || id:finn-b-DM_RETINOPATHY_EXMORE	Weighted median	13	0.0765129	0.0917441	0.404291
finn-b-DM_RETINOPATHY_EXMORE	finn-b-C3_KIDNEY_NOTRENALPELVIS	Malignant neoplasm of kidney, except renal pelvis || id:finn-b-C3_KIDNEY_NOTRENALPELVIS	Diabetic retinopathy (more controls excluded) || id:finn-b-DM_RETINOPATHY_EXMORE	Inverse variance weighted	13	0.100412	0.0672553	0.135439
finn-b-DM_RETINOPATHY_EXMORE	finn-b-C3_KIDNEY_NOTRENALPELVIS	Malignant neoplasm of kidney, except renal pelvis || id:finn-b-C3_KIDNEY_NOTRENALPELVIS	Diabetic retinopathy (more controls excluded) || id:finn-b-DM_RETINOPATHY_EXMORE	Simple mode	13	0.0928578	0.132606	0.49712
finn-b-DM_RETINOPATHY_EXMORE	finn-b-C3_KIDNEY_NOTRENALPELVIS	Malignant neoplasm of kidney, except renal pelvis || id:finn-b-C3_KIDNEY_NOTRENALPELVIS	Diabetic retinopathy (more controls excluded) || id:finn-b-DM_RETINOPATHY_EXMORE	Weighted mode	13	0.121553	0.0835951	0.171578
finn-b-H7_USEOFEYEANTIALLERGENS	finn-b-C3_KIDNEY_NOTRENALPELVIS	Malignant neoplasm of kidney, except renal pelvis || id:finn-b-C3_KIDNEY_NOTRENALPELVIS	Use of eye-antiallergens (taken as indicator of allergic/atopic conjunctivitis) || id:finn-b-H7_USEOFEYEANTIALLERGENS	MR Egger	3	-0.625111	10.0818	0.960578
finn-b-H7_USEOFEYEANTIALLERGENS	finn-b-C3_KIDNEY_NOTRENALPELVIS	Malignant neoplasm of kidney, except renal pelvis || id:finn-b-C3_KIDNEY_NOTRENALPELVIS	Use of eye-antiallergens (taken as indicator of allergic/atopic conjunctivitis) || id:finn-b-H7_USEOFEYEANTIALLERGENS	Weighted median	3	0.269245	0.423353	0.524788
finn-b-H7_USEOFEYEANTIALLERGENS	finn-b-C3_KIDNEY_NOTRENALPELVIS	Malignant neoplasm of kidney, except renal pelvis || id:finn-b-C3_KIDNEY_NOTRENALPELVIS	Use of eye-antiallergens (taken as indicator of allergic/atopic conjunctivitis) || id:finn-b-H7_USEOFEYEANTIALLERGENS	Inverse variance weighted	3	0.294168	0.392214	0.453244
finn-b-H7_USEOFEYEANTIALLERGENS	finn-b-C3_KIDNEY_NOTRENALPELVIS	Malignant neoplasm of kidney, except renal pelvis || id:finn-b-C3_KIDNEY_NOTRENALPELVIS	Use of eye-antiallergens (taken as indicator of allergic/atopic conjunctivitis) || id:finn-b-H7_USEOFEYEANTIALLERGENS	Simple mode	3	0.271514	0.5409	0.665502
finn-b-H7_USEOFEYEANTIALLERGENS	finn-b-C3_KIDNEY_NOTRENALPELVIS	Malignant neoplasm of kidney, except renal pelvis || id:finn-b-C3_KIDNEY_NOTRENALPELVIS	Use of eye-antiallergens (taken as indicator of allergic/atopic conjunctivitis) || id:finn-b-H7_USEOFEYEANTIALLERGENS	Weighted mode	3	0.254165	0.540381	0.684412
finn-b-H7_KERATITIS	finn-b-C3_KIDNEY_NOTRENALPELVIS	Malignant neoplasm of kidney, except renal pelvis || id:finn-b-C3_KIDNEY_NOTRENALPELVIS	Keratitis || id:finn-b-H7_KERATITIS	MR Egger	4	-0.183106	0.384089	0.680564
finn-b-H7_KERATITIS	finn-b-C3_KIDNEY_NOTRENALPELVIS	Malignant neoplasm of kidney, except renal pelvis || id:finn-b-C3_KIDNEY_NOTRENALPELVIS	Keratitis || id:finn-b-H7_KERATITIS	Weighted median	4	0.0275007	0.164749	0.867429
finn-b-H7_KERATITIS	finn-b-C3_KIDNEY_NOTRENALPELVIS	Malignant neoplasm of kidney, except renal pelvis || id:finn-b-C3_KIDNEY_NOTRENALPELVIS	Keratitis || id:finn-b-H7_KERATITIS	Inverse variance weighted	4	-0.0128326	0.144752	0.929358
finn-b-H7_KERATITIS	finn-b-C3_KIDNEY_NOTRENALPELVIS	Malignant neoplasm of kidney, except renal pelvis || id:finn-b-C3_KIDNEY_NOTRENALPELVIS	Keratitis || id:finn-b-H7_KERATITIS	Simple mode	4	0.0778108	0.236369	0.763654
finn-b-H7_KERATITIS	finn-b-C3_KIDNEY_NOTRENALPELVIS	Malignant neoplasm of kidney, except renal pelvis || id:finn-b-C3_KIDNEY_NOTRENALPELVIS	Keratitis || id:finn-b-H7_KERATITIS	Weighted mode	4	0.0401602	0.187149	0.843846
ebi-a-GCST90018938	finn-b-C3_KIDNEY_NOTRENALPELVIS	Malignant neoplasm of kidney, except renal pelvis || id:finn-b-C3_KIDNEY_NOTRENALPELVIS	Uveitis || id:ebi-a-GCST90018938	MR Egger	8	0.0288985	0.0457652	0.551028
ebi-a-GCST90018938	finn-b-C3_KIDNEY_NOTRENALPELVIS	Malignant neoplasm of kidney, except renal pelvis || id:finn-b-C3_KIDNEY_NOTRENALPELVIS	Uveitis || id:ebi-a-GCST90018938	Weighted median	8	0.044169	0.0383969	0.250009
ebi-a-GCST90018938	finn-b-C3_KIDNEY_NOTRENALPELVIS	Malignant neoplasm of kidney, except renal pelvis || id:finn-b-C3_KIDNEY_NOTRENALPELVIS	Uveitis || id:ebi-a-GCST90018938	Inverse variance weighted	8	0.0413468	0.032565	0.204202
ebi-a-GCST90018938	finn-b-C3_KIDNEY_NOTRENALPELVIS	Malignant neoplasm of kidney, except renal pelvis || id:finn-b-C3_KIDNEY_NOTRENALPELVIS	Uveitis || id:ebi-a-GCST90018938	Simple mode	8	0.135506	0.0623799	0.0663947
ebi-a-GCST90018938	finn-b-C3_KIDNEY_NOTRENALPELVIS	Malignant neoplasm of kidney, except renal pelvis || id:finn-b-C3_KIDNEY_NOTRENALPELVIS	Uveitis || id:ebi-a-GCST90018938	Weighted mode	8	0.0440343	0.0331028	0.225144

## Sheet: Table S5 sensitivity analysis
Table S5：Sensitivity analysis using Cochran’s Q test and MR-Egger intercept tests.
Outcoms	Heterogeneity						Pleiotropy
	MR-Egger			IVW			MR-Egger
	Q	Q_df	Q_pval	Q	Q_df	Q_pval	Intercept	SE	P
ebi-a-GCST90018814	30.44	24	0.17	31.56	25	0.17	-0.03	0.03	0.36
ukb-b-8398	10.35	9	0.32	10.74	10	0.38	-0.03	0.05	0.57
finn-b-H7_AMD	3.11	7	0.87	5.28	8	0.73	-0.05	0.04	0.18
finn-b-DM_RETINOPATHY_EXMORE	8.13	11	0.7	8.13	12	0.77	0	0.02	0.97
finn-b-H7_USEOFEYEANTIALLERGENS	3.46	1	0.06	3.49	2	0.17	0.09	1	0.94
finn-b-H7_KERATITIS	2.77	2	0.25	3.1	3	0.38	0.06	0.12	0.67
ebi-a-GCST90018938	4.08	6	0.67	4.23	7	0.75	0.01	0.04	0.71
ebi-a-GCST90013865	11.92	13	0.53	11.95	14	0.61	-0.01	0.04	0.87
ebi-a-GCST90013869	10.35	13	0.67	10.43	14	0.73	-0.01	0.04	0.79
ebi-a-GCST90038648	6.29	13	0.93	8.55	14	0.86	-0.05	0.03	0.16
ukb-b-17324	11.87	14	0.62	12.66	15	0.63	-0.03	0.04	0.39
ukb-a-424	4.47	6	0.61	5.26	7	0.63	-0.05	0.05	0.41
finn-b-H7_GLAUCOMA_POAG	0.88	6	0.99	4.06	7	0.77	-0.16	0.09	0.12
finn-b-H7_GLAUCOMA_NTG				0.28	1	0.59	NA	NA	NA
ebi-a-GCST90019002	10	14	0.76	11.48	15	0.72	-0.04	0.03	0.24
ukb-a-79	8	6	0.24	9.32	7	0.23	-0.06	0.06	0.36

## Sheet: Table S6 weighted data 
Table S6: Weighted data for subgroup analysis based on the NHANES database.
	level	Overall	non-UC	UC	p
n		263000000	259000000	4162320
Gender (%)	Female	139124000.1 (52.9)	138711779.8 (53.6)	412220.3 ( 9.9)	<0.001
	Male	123767983.5 (47.1)	120017884.1 (46.4)	3750099.5 (90.1)
Age (mean (SD))		57.04 (12.20)	56.79 (12.09)	72.21 (8.63)	<0.001
Race (%)	Mexican American	14391185.0 ( 5.5)	14285934.1 ( 5.5)	105250.9 ( 2.5)	0.262
	Non-Hispanic Black	27553108.8 (10.5)	27075856.3 (10.5)	477252.6 (11.5)
	Non-Hispanic White	199084657.6 (75.7)	195738846.7 (75.7)	3345810.9 (80.4)
	Other Hispanic	8397141.9 ( 3.2)	8314202.7 ( 3.2)	82939.2 ( 2.0)
	Other Race - Including Multi-Racial	13465890.2 ( 5.1)	13314824.1 ( 5.1)	151066.1 ( 3.6)
Education (%)	9-11th grade	30406800.4 (11.6)	30031101.8 (11.6)	375698.6 ( 9.0)	0.18
	College graduate or above	69928045.5 (26.6)	68966193.2 (26.7)	961852.3 (23.1)
	High school graduate	68825828.7 (26.2)	67922410.1 (26.3)	903418.7 (21.7)
	Less than 9th grade	20484836.6 ( 7.8)	19961179.2 ( 7.7)	523657.5 (12.6)
	Some college or AA degree	73246472.3 (27.9)	71848779.6 (27.8)	1397692.7 (33.6)
Highbloodpressure (%)	No	152884891.2 (58.2)	151228578.9 (58.5)	1656312.3 (39.8)	<0.001
	Yes	110007092.3 (41.8)	107501085.0 (41.5)	2506007.4 (60.2)
Overweight (%)	No	164540579.1 (62.6)	161917866.7 (62.6)	2622712.4 (63.0)	0.947
	Yes	98351404.5 (37.4)	96811797.1 (37.4)	1539607.4 (37.0)
Smoking (%)	No	129644428.0 (49.3)	128309200.2 (49.6)	1335227.9 (32.1)	0.001
	Yes	133247555.5 (50.7)	130420463.7 (50.4)	2827091.8 (67.9)
exposure.Glaucoma (%)	No	249588410.7 (94.9)	246076943.2 (95.1)	3511467.5 (84.4)	<0.001
	Yes	13303572.9 ( 5.1)	12652720.6 ( 4.9)	650852.2 (15.6)

## Sheet: Table S7 different expression  
Table S7: Different expression of glaucoma-related genes in normal and RCC tissues in the GSE53757 database.
genesymbol	AveExpr	t	P.Value	adj.P.Val	B
COL1A1	10.5148	10.8369	2.16e-20	1.63e-19	35.4796
COL1A2	11.1978	9.40848	1.09e-16	6.11e-16	27.0063
FOXC1	9.92376	-12.3251	2.69e-24	2.75e-23	44.4292
LRP2	12.7595	-6.47703	1.38e-09	4.49e-09	10.8459
MYOC	6.0096	2.44329	0.015761	0.02463	-4.70937
OPTN	11.477	-0.3325	0.739995	0.782998	-7.59217
TBK1	10.3751	7.20027	3.05e-11	1.13e-10	14.5943
TEK	8.8597	-7.86029	8.11e-13	3.4e-12	18.1746

## Sheet: Table S8 different expression  
Table S8: Different expression of glaucoma-related genes in RCC tissues in the E-MTAB-1980 database.
genesymbol	AveExpr	t	P.Value	adj.P.Val	B
COL1A1	11.4622	1.7251	0.087558	0.337335	-4.51344
COL1A2	11.6581	0.462307	0.644852	0.830875	-5.7799
FOXC1	8.70313	-1.7706	0.079634	0.323195	-4.44162
LRP2	11.4395	-3.84748	0.000209	0.041939	0.527457
MYOC	2.75656	2.25468	0.026305	0.190347	-3.57122
OPTN	10.7666	-1.66713	0.098577	0.35909	-4.60241
TBK1	8.9354	0.761224	0.448291	0.712414	-5.6101
TEK	9.57822	-3.33973	0.001175	0.05766	-0.96627

## Sheet: Table S9  Affinity data of dock
Table S9: Affinity data of docking between various drug molecules and TEK protein molecules
	Mode	Affinity (kcal/mol)	RMSD Lower Bound	RMSD Upper Bound
C0344	1	-3.9	0	0
	2	-3.7	1.1	1.885
	3	-3.7	1.052	1.878
	4	-3.5	4.214	5.018
	5	-3.4	20.353	20.514
	6	-3.3	2.153	2.738
	7	-3.3	2.151	2.966
	8	-3.2	20.457	20.899
	9	-3.2	17.485	17.611
	10	-3.1	1.97	2.701
	11	-3	20.829	21.688
	12	-3	25.773	26.266
	13	-3	21.332	22.237
	14	-3	20.432	21.131
	15	-2.9	24.436	24.954
	16	-2.9	14.628	15.163
	17	-2.8	13.973	14.435
	18	-2.7	21.194	21.946
	19	-2.7	24.34	24.878
	20	-2.6	23.414	24.288
C1106	1	-7.5	0	0
	2	-7.3	2.171	3.731
	3	-7.2	1.936	3.667
	4	-7.2	1.307	2.719
	5	-7.1	1.922	2.445
	6	-7.1	2.054	6.052
	7	-7	2.354	5.881
	8	-7	2.806	5.965
	9	-7	2.396	3.909
	10	-6.9	3.058	6.182
	11	-6.9	2.472	4.634
	12	-6.9	3.001	4.913
	13	-6.8	3.026	4.039
	14	-6.6	3.72	7.304
	15	-6.5	3.458	7.97
	16	-6.3	3.433	5.823
	17	-6.1	2.533	4.112
	18	-6	2.373	6.818
	19	-6	12.645	14.135
	20	-6	2.66	3.751
C0401	1	-7	0	0
	2	-6.9	2.135	3.636
	3	-6.6	2.484	5.208
	4	-6.6	2.507	5.169
	5	-6.6	2.156	3.566
	6	-6.4	2.525	3.7
	7	-6.3	2.74	4.262
	8	-6.3	3.343	5.379
	9	-6.3	2.111	5.605
	10	-6.2	3.314	4.995
	11	-6.2	2.504	5.087
	12	-6.2	18.237	20.418
	13	-6.1	3.087	4.674
	14	-6	4.102	6.227
	15	-6	1.983	6.061
	16	-6	2.449	6.097
	17	-6	3.995	7.569
	18	-5.9	4.116	6.236
	19	-5.9	3.108	6.684
	20	-5.8	2.859	4.641
C0856	1	-7.2	0	0
	2	-6.9	2.433	6.459
	3	-6.9	1.931	4.136
	4	-6.9	2.091	6.669
	5	-6.9	2.107	5.692
	6	-6.9	2.575	4.496
	7	-6.8	2.362	6.663
	8	-6.8	2.733	6.663
	9	-6.8	3.221	7.254
	10	-6.5	3.276	5.994
	11	-6.4	3.351	4.921
	12	-6.4	3.391	6.74
	13	-6.4	2.858	4.982
	14	-6.3	3.575	7.124
	15	-6.3	2.422	4.395
	16	-6.2	12.605	14.323
	17	-6.2	1.996	6.661
	18	-6	2.638	6.328
	19	-6	18.767	23.364
	20	-5.9	2.414	6.428
